# Supplementary material for: Rasputin/G3BP mediates subversion of antiviral immunity by o’nyong-nyong virus in Anopheles coluzzii
Source: PLoS Pathog. 2026 Jul 14;22(7):e1014423. doi: 10.1371/journal.ppat.1014423 (PMC13384397; doi:10.1371/journal.ppat.1014423)
Supplement: S1 File — The infection results, gene silencing efficiency, and transcript fold-change raw data is presented for all individual replicates of all figures. (XLSX) [file ppat.1014423.s005.xlsx]

## Sheet: Figures
Number Figure	Gene	Time	Experiment	Fold change	P-value			Number Figure	Gene	Time	Experiment	Fold change	P-value			Number Figure	Condition	Gene	Experiment	Fold change	P-value		Number Figure	Gene	Time	Experiment	Fold change	P-value		Number Figure	Gene	Time	Experiment	Fold change	P-value			Number Figure	Condition	Number cells counted	Number cells with colocalisation signal	Number cells without colocalisation	P-value
																																						Figure 6	nsP3 transfection	53	46	7	0.9261
Figure 1	Rin	24h	1	0.73	0.0057			Figure 2	Rin	48h	1	0.86	0.0013			Figure 3C	dsGFP+dsRin	Rin	1	0.75	0.009		Figure 4	Rin	24h	1	0.19	0.0009		Figure 5A	Rin	24h	1	0.46	0.0001				ONNV infection	32	28	4
			2	0.62							2	0.8							2	0.51						2	0.23						2	0.42
			3	0.48							3	0.68							3	0.7						3	0.45						3	0.33
		48h	1	0.54	0.0152					72h	1	1.125	0.5287					Rel2	1	0.82	0.0093				48h	1	0.2	<0,0001				48h	1	0.39	0.0003
			2	0.72							2	0.975							2	0.63						2	0.24						2	0.53
			3	0.8							3	0.6							3	0.76						3	0.31						3	0.37
		72h	1	0.57	0.0085				Rel1	48h	1	1.11	0.568				dsGFP+dsRel2	Rin	1	1.14	0.7211			Rel1	24h	1	0.94	0.2464			Rel1	24h	1	1.26	0.0073
			2	0.55							2	0.93							2	1.04						2	0.58						2	1.14
			3	0.91							3	1.06							3	0.9						3	0.97						3	1.16
			4	0.47						72h	1	0.96	0.4982					Rel2	1	0.54	0.0002				48h	1	0.89	0.0099				48h	1	1.27	0.0062
	Rel1	24h	1	1.06	0.3716						2	1.09							2	0.58						2	0.95						2	1.19
			2	0.93							3	0.68							3	0.46						3	0.92						3	1.14
			3	0.48					Cactus	48h	1	0.95	0.9126				dsRin+dsRel2	Rin	1	0.78	0.002			Cactus	24h	1	0.82	0.603
		48h	1	0.87	0.3277						2	1.2							2	0.68						2	1.2
			2	2.51							3	0.81							3	0.64						3	0.74			Number Figure	Condition	Gene	Time	Experiment	Fold change	P-value
			3	1.27						72h	1	0.92	0.2739					Rel2	1	0.66	0.0069				48h	1	0.86	0.3456
		72h	1	1.33	0.2885						2	0.98							2	0.44						2	1.27			Figure 5B	dsCactus	Cactus	24h	1	0.14	<0,0001
			2	1.25							3	0.4							3	0.69						3	1.37							2	0.12
			3	1.96					APL1C	48h	1	1.77	0.0032											APL1C	24h	1	0.85	0.0047						3	0.12
			4	0.68							2	2.24														2	0.74						48h	1	0.13	<0,0001
	Cactus	24h	1	1.1	0.2697						3	1.82														3	0.72							2	0.14
			2	0.72						72h	1	4.55	0.1342												48h	1	0.68	0.2911						3	0.09
			3	0.61							2	2.45				Figure 3A	Number of mosquitoes	Conditions								2	0.78					ONNV	24h	1	0.62	0.0231
		48h	1	0.61	0.6071						3	1.32						dsGFP	dsGFP+dsRin	dsGFP+dsRel2	dsRin+dsRel2					3	1.09							2	0.85
			2	1.66					TEP3	48h	1	2.53	0.0072				1	1	0	0	1			TEP3	24h	1	1.15	0.4924						3	0.79
			3	1.24							2	2.09					2	1	1	0	1					2	0.68						48h	1	0.54	<0,0001
		72h	1	0.92	0.8858						3	1.76					3	1	0	1	1					3	0.86							2	0.55
			2	0.89						72h	1	2.25	0.0244				4	1	0	1	0				48h	1	1.26	0.4519						3	0.58
			3	1.8							2	2.2					5	1	0	1	1					2	0.97
			4	0.55							3	3.68					6	1	1	1	1					3	1
	APL1C	24h	1	1.18	0.576				Rel2	48h	1	1.87	0.0432				7	0	1	0	1			Rel2	24h	1	0.93	0.2788
			2	1.62							2	1.47					8	1	0	0	0					2	0.74			Number Figure	Condition	Gene	Time	Experiment	Fold change	P-value
			3	0.69							3	1.25					9	1	1	0	0					3	1.02
		48h	1	2.57	0.1417					72h	1	1.65	0.0485				10	1	0	1	1				48h	1	0.85	0.1554		Figure 5C	dsCactus	ONNV	24h	1	0.36	0.0473
			2	1.14							2	1.98					11	0	0	1	1					2	1.01							2	0.82
			3	1.6							3	3.12					12	1	1	1	1					3	0.77							3	0.67
		72h	1	1.71	0.0484				Rel2F	48h	1	1.4	0.0121				13	1	0	0	1			Rel2F	24h	1	0.94	0.4586					48h	1	0.68	0.0021
			2	2.71							2	1.18					14	1	1	1	1					2	0.73							2	0.55
			3	2.63							3	1.26					15	1	0	1	0					3	1.08							3	0.47
			4	0.99						72h	1	1.17	0.0488				16	0	1	1	0				48h	1	0.81	0.5498
	TEP3	24h	1	0.32	0.6807						2	1.54					17	0	0	0	1					2	1.27
			2	0.78							3	1.78					18	1	1	1	1					3	1.2
			3	1.46					APL1A	48h	1	4.33	0.0325				19	1	0	0	1			APL1A	24h	1	0.78	0.0228
		48h	1	0.91	0.158						2	2.83					20	1	1	1	1					2	0.36
			2	1.94							3	2.12					21	0	0	0	1					3	0.55
			3	1.91						72h	1	4.77	0.0126				22	1	1	1	1				48h	1	0.62	0.2035
		72h	1	1.14	0.4719						2	2.58					23	1	1	0	1					2	0.75
			2	0.74							3	3.86					24	1	0	0	1					3	1.05
			3	1.27					TEP4	48h	1	2.63	0.0013				25	1	1	1	1			TEP4	24h	1	1.06	0.2739
			4	1.22							2	2.07					26	0	0	1	1					2	0.75
	Rel2	24h	1	0.66	0.0247						3	2.56					27	1	1	0	1					3	0.84
			2	0.85						72h	1	2.41	0.0137				28	1	1	0	1				48h	1	0.92	0.0167
			3	0.54							2	1.57					29	1	0	0	1					2	0.79
		48h	1	0.99	0.4829						3	2.21					30	1	1	1	1					3	0.81
			2	1.05					Ago2	48h	1	1.16	0.5949				31	0	1	1	0			Stat-A	24h	1	1.13	0.7518
			3	0.74							2	1.09					32	1	0	0	0					2	0.79
		72h	1	1.05	0.6817						3	0.89					33	0	1	1	0					3	0.98
			2	1.22						72h	1	1.24	0.0044				34	0	0	0	1				48h	1	1.11	0.4581
			3	1.84							2	1.15					35	1	0	1	1					2	0.85
			4	0.4							3	1.28					36	1	0	0	1					3	1.52
	Rel2F	24h	1	1.05	0.799				Dicer2	48h	1	1.45	0.3762				37	0	0	1	1			Ago2	48h	1	0.83	0.5918
			2	1.19							2	1.18					38	1	0	0	1					2	0.74
			3	0.62							3	0.87					39	1	1	1	1					3	1.19
		48h	1	0.87	0.3224					72h	1	0.61	0.1741				40	1	1	0	1				48h	1	0.79	0.0231
			2	2.57							2	4.05					41	0	0	1	1					2	0.93
			3	1.29							3	3.9					42	1	0	1	1					3	0.81
		72h	1	1.29	0.3927				LRIM1	48h	1	2.82	0.0012				43	0	0	1	0			Dicer2	24h	1	0.96	0.6289
			2	1.34							2	2.27					44	0	1	1	1					2	0.85
			3	1.94							3	2.31					45	1	1	1	1					3	1.51
	APL1A	24h	1	0.19	<0,0001					72h	1	2.73	0.0028				46	1	1	1	1				48h	1	0.74	0.3401
			2	0.32							2	2.18					47	1	0	0	0					2	0.76
			3	0.25							3	3.04					48	0	1	0	1					3	1.11
		48h	1	0.42	0.0018				LRIM4	48h	1	2.01	0.0016				49	0	0	1	1			LRIM1	24h	1	1.1	0.7166
			2	0.43							2	1.66					50	1	0	1	0					2	0.84
			3	0.63							3	2.01					51	1	0	1	1					3	1.18
		72h	1	0.59	0.1214					72h	1	2.42	0.006				52	1	1	1	0				48h	1	1.03	0.6433
			2	0.99							2	1.74					53	1	1	1	1					2	0.85
			3	0.82							3	2					54	1	0	1	1					3	1.03
			4	0.95					LRIM10	48h	1	1.54	0.0882				55	1	1	1	1			LRIM4	24h	1	0.88	0.0255
	TEP4	24h	1	0.37	0.0393						2	1.5					56	1	0	0	1					2	0.62
			2	0.63							3	1.04					57	1	0	1	1					3	0.67
			3	0.82						72h	1	1.5	0.0004				58	0	0	1	0				48h	1	0.92	0.1421
		48h	1	0.92	0.5752						2	1.68					59	1	0	1	1					2	0.82
			2	2.15							3	1.56					60	1	0	0	1					3	0.99
			3	0.74					TEP12	48h	1	0.82	0.5232				61	1	1	0	1			LRIM10	24h	1	0.8	0.0327
		72h	1	1.48	0.0172						2	0.84					62	1	0	1	1					2	0.28
			2	1.08							3	1.13					63	1	0	1	0					3	0.34
			3	1.22						72h	1	0.48	0.0024				64	1	1	1	1				48h	1	0.55	0.3888
			4	1.42							2	0.58					65	1	1	1	1					2	0.87
	Ago2	24h	1	1.03	0.81						3	0.69					66	1	0	0	1					3	1.11
			2	0.58					Evokin	48h	1	1.05	0.2588				67	1	0	1	0
			3	1.24							2	1.63					68	0	0	1	1
		48h	1	1.22	0.021						3	1.07					69	1	0	1	0
			2	1.6						72h	1	1.24	0.0513				70	1	0	1	1
			3	1.62							2	1.42					71	0	0	1	0
		72h	1	0.57	0.7767						3	1.86					72	0	0	0	0
			2	1.36					Stat-A	48h	1	1.13	0.3706			Percentage		73.61	40.28	63.89	75
			3	0.86							2	0.97				P-value		/	<0,0001	0.2109	0.85
	Dicer2	24h	1	1.15	0.168						3	1.04
			2	1.05						72h	1	1.18	0.3749
			3	1.01							2	1.28
		48h	1	1.15	0.0425						3	0.89
			2	1.38												Figure 3B	Number of mosquitoes	Conditions
			3	1.59														dsGFP	dsGFP+dsRin	dsGFP+dsRel2	dsRin+dsRel2
		72h	1	0.37	0.6621												1	522	12	234	36
			2	1.35													2	108	1200	36	3600
			3	0.88													3	120	12	600	600
	LRIM1	24h	1	0.55	0.1546												4	60	1680	120	120
			2	0.56													5	48	24	720	120
			3	1.04													6	2040	720	48	240
		48h	1	0.99	0.1682												7	96	60	36	720
			2	1.18													8	120	108	24	108
			3	1.34													9	24	600	480	60
		72h	1	1.14	0.2635												10	360	120	1440	120
			2	1.01													11	2400	96	360	12
			3	1.28													12	120	2400	6000	12
			4	0.94													13	1320	36	348	480
	LRIM4	24h	1	0.65	0.0149												14	1200	120	60	120
			2	0.8													15	120	1800	3600	84
			3	0.84													16	720	720	1296	360
		48h	1	1.14	0.0421												17	2100	12	612	216
			2	1.6													18	240	1200	2400	96
			3	1.47													19	480	1680	120	300
		72h	1	1.65	0.0554												20	1290	360	2400	120
			2	1.37													21	612	24	4800	360
			3	1.41													22	1560	600	3600	1080
			4	0.95													23	2280	12	4800	960
	LRIM10	24h	1	1.36	0.7206												24	2940	210	2400	1200
			2	0.5													25	720	48	24000	48
			3	1.5													26	240	360	1200	144
		48h	1	0.98	0.2183												27	240	72	2400	414
			2	1.25													28	2400	120	210	192
			3	1.73													29	4440	2160	14400	4800
		72h	1	1	>0,9999												30	1440		3600	2400
			2	1.35													31	834		13200	180
			3	1.22													32	2520		7200	156
			4	0.43													33	240		13200	480
	TEP12	24h	1	1.95	<0,0001												34	2400		1200	240
			2	1.87													35	480		3600	1500
			3	1.89													36	1440		14400	480
		48h	1	1.36	0.4016												37	2160		7200	3480
			2	2.29													38	24		4800	720
			3	0.67													39	6000		6000	3360
		72h	1	1.56	0.011												40	9600		27600	1380
			2	1.71													41	2160		4800	2280
			3	1.11													42	1200		2400	4800
			4	1.75													43	840		13200	396
	Evokin	24h	1	0.98	0.429												44	1320		7200	6000
			2	1.05													45	2400		20400	600
			3	0.61													46	1560		7200	1080
		48h	1	2.4	0.1739												47	1380			3600
			2	0.82													48	3600			9600
			3	2.35													49	9600			480
		72h	1	2.02	0.0008												50	228			14400
			2	1.77													51	960			2280
			3	1.73													52	1320			3600
																	53	48			1380
																	54	1440			360
																Mean		1557.67	571.241	5129.22	1517.67
																P-value		/	0.0008	0.0041	0.2079

## Sheet: Supplementary figures
Figure S1A	Number of mosquitoes	Conditions						Number Figure	Condition	Gene	Time	Experiment	Fold change	P-value
		dsGFP	dsRin
	1	0	1					Figure S1C	dsRin	ONNV	24h	1	0.23	<0,0001
	2	1	1									2	0.35
	3	0	0									3	0.39
	4	1	0									4	0.27
	5	0	0									5	0.58
	6	1	0									6	0.38
	7	1	0								48h	1	0.26	<0,0001
	8	0	1									2	0.26
	9	1	0									3	0.28
	10	0	0									4	0.37
	11	0	0									5	0.39
	12	1	0									6	0.62
	13	1	0									7	0.57
	14	1	0
	15	1	0
	16	0	0					Number Figure	Condition	Gene	Time	Experiment	Fold change	P-value
	17	1	0
	18	1	0					Figure S1D	dsRin	ONNV	24h	1	0.59	0.0061
	19	0	1									2	0.88
	20	1	1									3	0.7
	21	0	0									4	0.57
	22	1	1									5	0.2
	23	0	1								48h	1	0.32	<0,0001
	24	1	0									2	0.16
	25	0	0									3	0.1
	26	1	1									4	0.19
	27	1	0									5	0.09
	28	1	0
	29	0	1
	30	1	0					Number Figure	Condition	Gene	Time	Experiment	Fold change	P-value
	31	1	0
	32	0	0					Figure S2	ONNV	Rin	24h	1	1.04	0.0533
	33	1	0									2	1.11
	34	0	0									3	1.04
	35	1	1								48h	1	1.21	0.0275
	36	0	1									2	1.11
	37	0	0									3	1.08
	38	1	1								72h	1	1.29	0.009
	39	1	0									2	1.42
	40	1	0									3	1.2
	41	1	1
	42	1	0
	43	1	1					Number Figure	Condition	Gene	Time	Experiment	Fold change	P-value
	44	1	0
	45	1	1					Figure S3D	ONNV	Rin	J0	1	0.58	0.0049
	46	1	0									2	0.77
	47	1	1									3	0.58
	48	0	1
	49	1	1
	50	1	0
	51	0	0					Number Figure	Condition	Gene	Time	Experiment	Fold change	P-value
	52	1	0
	53	1	0					Figure S5	Blood-feeding	Rin	24h	1	1.31	0.0502
	54	1	1									2	2.43
	55	1	0									3	1.96
	56	0	0								48h	1	1.75	0.0263
	57	0	0									2	2.55
	58	1	1									3	3.29
	59	0	1								72h	1	1.58	0.0346
	60	0	1									2	2.72
	61	1	1									3	3.17
	62	1	1
	63	1	1
	64	1	0
	65	1	1
	66	1	1
	67	1	1
	68	1	0
	69		0
	70		0
Percentage		67.65	40
P-value		/	0.001
Figure S1B	Number of mosquitoes	Conditions
		dsGFP	dsRin
	1	312	4560
	2	420	72
	3	2160	252
	4	564000	96
	5	900	720
	6	3000	36
	7	1680	36
	8	336	12
	9	6600	60
	10	3480	24
	11	6360	108
	12	660	492
	13	48	3600
	14	264	1440
	15	24	120
	16	12	1920
	17	7080	3000
	18	24	720
	19	360	132
	20	840	12
	21	720	84
	22	60	960
	23	2400	168
	24	60	348
	25	336	60
	26	648	36
	27	108	72
	28	36	132
	29	504
	30	1680
	31	720
	32	960
	33	5040
	34	1920
	35	3480
	36	24
	37	16800
	38	480
	39	1200
	40	228
	41	3720
	42	3840
	43	1320
	44	312
	45	960
	46	528
Percentage		14057.5	688.28
P-value		/	0.0059

## Sheet: Primers dsRNA
Primer name	Sequence primer Forward	Sequence primer Reverse
T7-GFP	TAATACGACTCACTATAGGGCATGGTGAGCAAGGGCGAG	TAATACGACTCACTATAGGGCCCTTGAAGAAGATGGTGCGC
T7-Rin-An	TAATACGACTCACTATAGGCTGGTCAAGTCGGGCGTTAG	TAATACGACTCACTATAGGAGAACGCTGCCGTTGGTGGA
T7-Rel1	TAATACGACTCACTATAGGGCAACAGAACCCGTTCAACTTGC	TAATACGACTCACTATAGGGAATGGATGCTTACGGGCTAACG
T7-Rel2	TAATACGACTCACTATAGGGCACAGGCACACCTGAT	TAATACGACTCACTATAGGGCAACAGCAGCAACAAC
T7-Cactus	TAATACGACTCACTATAGGTGGTGCGTCGATTGCTGG	TAATACGACTCACTATAGGTTTCGTTCAAGTTCTGTGC

## Sheet: Primers qPCR
Primer name	Sequence primer Forward	Sequence primer Reverse
qrpS7	CACCGCCGTGTACGATGCCA	ATGGTGGTCTGCTGGTTCTT
qRin	TCGGCCAGAAGCAGATACAG	AGATGTCGTTGTGCACGTAGT
qONNV	ACTCCAGGAGAGTGCATCCA	CCTGCAACCCTCTTTCAGTC
qLRIM1	GTGCCAAGTCGTCCTATTGCTC	TGCTGTCCGTTACCTTCTCGAT
qLRIM4	CGAAAATGCGCTCTACTGGC	TCTTCACCTGCCCTTCCCTA
qLRIM10	ACAAATGTGCTACAGCGGGA	TTGCAGTGCCACAATGCTTC
qAPL1A	GACTGCAAGCCGAGATCGATACC	CATCCATCTGGTCCTTGAGCTTA
qAPL1C	AAGCAGGCTGAGTTGAGACAGG	ATGGTGGTCTGCTGGTTCTT
qTEP3	ACCGCCAGGCGTACGTGATGG	CAAACCTTTCTCAGTCGAGGT
qTEP4	GGACCTCCATAATGCGGTGGC	CGGGGAGATCTTTTCCGCCAG
qTEP12	GATTTCGCTGCTTCCGATGAGC	CCAAAGTTGTTCGTTTCGTTCC
qRel1	ACCACAATGCAAGTGCTTTTC	CTGGTACTGGTTGGAGGGATTG
qRel2-Ank	ATTGCGGTCGACAATGACGC	TGCCCGGTGTGGCTCTTCGC
qRel2	ACCGATACGGAAAGTGTGCT	CGGTGCTCCTCGTAATGACT
qCactus	CCAAGACAAGCGCATCTTG	AGAAGGAAAGAATCGTCAC
qDicer2	CCCACTTTGACGCCAACAC	GTCAGGATGCCGAAATTGTT
qAgo2	CCAAGCCGACCAAGTACG	GCAAACAGGTGGCACAGATT
qStat-A	TACAACGAAACGACCAAGCA	GGTCCATACCGAAAAGACGA
qEvokin	CAGCCGAAAGTGAACAAACA	ATGGTGGCCATTGTATACGG
