# Supplementary material for: Rasputin/G3BP mediates subversion of antiviral immunity by o’nyong-nyong virus in Anopheles coluzzii
Source: PLoS Pathog. 2026 Jul 14;22(7):e1014423. doi: 10.1371/journal.ppat.1014423 (PMC13384397; doi:10.1371/journal.ppat.1014423)
Supplement: S2 File — Raw mass spectrometry data and statistical analyses underlying all results presented in Fig 6. (ZIP) [file ppat.1014423.s006.zip]

Archive with 8 entries (8 files):
- Differential_AnalysisNSP3vsGFP.zip
- __MACOSX/._Differential_AnalysisNSP3vsGFP.zip
- Differential_AnalysisNTvsGFP.zip
- __MACOSX/._Differential_AnalysisNTvsGFP.zip
- Differential_AnalysisRinNSP3vsGFP.zip
- __MACOSX/._Differential_AnalysisRinNSP3vsGFP.zip
- Differential_AnalysisRinvsGFP.zip
- __MACOSX/._Differential_AnalysisRinvsGFP.zip
